# Supplementary material for: Two new species and a new name of Entoloma subgenus Cubospora (Entolomataceae, Agaricales) from subtropical East China
Source: MycoKeys. 2026 May 14;132:133–46. doi: 10.3897/mycokeys.132.195294 (PMC13195396; doi:10.3897/mycokeys.132.195294)
Supplement: XML Treatment for Entoloma fucatum [file mycokeys.132.195294-treatment1.xml]

<!DOCTYPE tp:taxon-treatment
  PUBLIC "-//TaxonX//DTD Taxonomic Treatment Publishing DTD v0 20100105//EN" "tax-treatment-NSO.dtd">
<tp:taxon-treatment xmlns:tp="http://www.plazi.org/taxpub"><tp:treatment-meta><kwd-group><label>Taxon classification</label><kwd>
                <named-content content-type="kingdom">Fungi</named-content>
              </kwd><kwd>
                <named-content content-type="order">Agaricales</named-content>
              </kwd><kwd>
                <named-content content-type="family">Entolomataceae</named-content>
              </kwd></kwd-group><mixed-citation publication-type="journal"><person-group><name><surname>Xu</surname><given-names>Yu-Qin</given-names></name><name><surname>Zeng</surname><given-names>Hui</given-names></name><name><surname>Wang</surname><given-names>Sheng-Nan</given-names></name><name><surname>Yan</surname><given-names>Jun-Qing</given-names></name></person-group><article-title>Two new species and a new name of <italic><tp:taxon-name><tp:taxon-name-part taxon-name-part-type="genus" reg="Entoloma">Entoloma</tp:taxon-name-part></tp:taxon-name></italic> subgenus <italic><tp:taxon-name><tp:taxon-name-part taxon-name-part-type="genus" reg="Entoloma"/><tp:taxon-name-part taxon-name-part-type="subgenus" reg="Cubospora">Cubospora</tp:taxon-name-part></tp:taxon-name></italic> (<italic><tp:taxon-name><tp:taxon-name-part taxon-name-part-type="family" reg="Entolomataceae">Entolomataceae</tp:taxon-name-part></tp:taxon-name></italic>, <italic><tp:taxon-name><tp:taxon-name-part taxon-name-part-type="order" reg="Agaricales">Agaricales</tp:taxon-name-part></tp:taxon-name></italic>) from subtropical East China</article-title><source>MycoKeys</source><day>14</day><month>05</month><year>2026</year><volume>132</volume><fpage>133</fpage><lpage>146</lpage><pub-id pub-id-type="doi">10.3897/mycokeys.132.195294</pub-id></mixed-citation></tp:treatment-meta><tp:nomenclature><tp:taxon-name><object-id xmlns:xlink="http://www.w3.org/1999/xlink" content-type="arpha" xlink:type="simple">BDCDA16B-7A46-50B8-86D7-0FF92D878C58</object-id>
                    		<tp:taxon-name-part taxon-name-part-type="genus" reg="Entoloma">Entoloma</tp:taxon-name-part> <tp:taxon-name-part taxon-name-part-type="species" reg="fucatum">fucatum</tp:taxon-name-part>
                    	
                    		<object-id xmlns:xlink="http://www.w3.org/1999/xlink" content-type="mycobank" xlink:type="simple">863208</object-id>
                    	</tp:taxon-name><tp:taxon-authority>J.Q. Yan, Y.Q. Xu &amp; S.N. Wang</tp:taxon-authority><tp:taxon-status xmlns:xlink="http://www.w3.org/1999/xlink" xlink:type="simple">sp. nov.</tp:taxon-status><xref ref-type="fig" rid="F2">Fig. 2</xref></tp:nomenclature><tp:treatment-sec sec-type="Etymology"><title>Etymology.</title><p>Refers to the cosmetic-like, reddish brown coloration of the pileus.</p></tp:treatment-sec><tp:treatment-sec sec-type="Holotype"><title>Holotype.</title><p><bold>China</bold> • Zhejiang Province, Lishui City, Liandu District, Jun-Qing Yan, Ze-Wei Liu, 4 August 2021, HFJAU2690.</p></tp:treatment-sec><tp:treatment-sec sec-type="Diagnosis"><title>Diagnosis.</title><p><italic><tp:taxon-name><tp:taxon-name-part taxon-name-part-type="genus" reg="Entoloma">Entoloma</tp:taxon-name-part> <tp:taxon-name-part taxon-name-part-type="species" reg="fucatum">fucatum</tp:taxon-name-part></tp:taxon-name></italic> is mainly characterized by the rather small basidiomata; pileus white with a greyish ruby center, hygrophanous, non-striate; basidiospores cuboid; lamella edges sterile; pleurocystidia and cheilocystidia present; and clamp connections present.</p></tp:treatment-sec><tp:treatment-sec sec-type="Macromorphology"><title>Macromorphology.</title><p>Basidiomata rather small. Pileus 11.0–26.0 mm wide, campanulate to convex with umbonate or slight umbonate center, white, greyish-ruby (12D5) to dark ruby (12F8), darker at center, paler toward margin, the center fades to white when dry, smooth, hygrophanous, not striate, margin entire and involute. Lamellae moderately distant, 2.0–4.0 mm wide, adnate to emarginate, ventricose, with two to three tiers of lamellulae, white to flesh-pink, edge crenate, concolorous. Stipe 25.0–60.0 × 2.0–5.0 mm, central, hollow, terete, slightly tapering towards the apex, concolorous with the pileus, its surface is twisted with grooves, base with white mycelium.</p></tp:treatment-sec><tp:treatment-sec sec-type="Micromorphology"><title>Micromorphology.</title><p>Basidiospores [80/4/2] (8.0)8.3–10.0(10.5) × (8.0)8.4–10.0(10.2) μm, <italic>av</italic> = 9.1 × 9.2 μm, <italic>Q</italic> = 1.0 (<italic>Qm</italic> = 1.00 ± 0.01), isodiametric, cuboid, sporadically with five angles in side-view, thick-walled, inamyloid. Basidia 35.0–56.5 × 11.0–17.5 μm, clavate, cylindric-clavate, 2-or 1-or 4-spored, clamped. Pleurocystidia scattered, fusoid, lageniform, rarely furcate, 24.0–61.0 × 9.0–20.0 μm. Lamella edge sterile. Cheilocystidia clustered on lamella edge, 22.0–61.5 × 7.5–14.0 μm, clavate, cylindric-clavate. Lamellar trama regular, made up of cylindrical hyphae 5.5–14.0 μm wide. Pileipellis is a cutis to a trichoderm of cylindrical hyphae 4.0–13.0 μm broad, slightly constricted or not constricted at the septa, with rounded or acute end and grayish yellow membranal pigment. Stipitipellis a cutis composed of densely arranged, cylindrical hyphae 4.0–16.5 μm wide, slightly constricted or not constricted at the septa, with rounded or acute end and light brownish yellow membranal pigment. Clamp connections are present in all tissues.</p><fig id="F2" position="float" orientation="portrait"><object-id xmlns:xlink="http://www.w3.org/1999/xlink" content-type="doi" xlink:type="simple">10.3897/mycokeys.132.195294.figure2</object-id><object-id xmlns:xlink="http://www.w3.org/1999/xlink" content-type="zenodo_dep_id" xlink:type="simple">20228990</object-id><object-id xmlns:xlink="http://www.w3.org/1999/xlink" content-type="arpha" xlink:type="simple">EED019D7-A5E0-5C39-BA24-EA8B62A38217</object-id><label>Figure 2.</label><caption><p><italic><tp:taxon-name><tp:taxon-name-part taxon-name-part-type="genus" reg="Entoloma">Entoloma</tp:taxon-name-part> <tp:taxon-name-part taxon-name-part-type="species" reg="fucatum">fucatum</tp:taxon-name-part></tp:taxon-name></italic>: <bold>A</bold>. Basidiomata; <bold>B, I</bold>. Basidiospores; <bold>C</bold>. Cheilocystidia; <bold>D</bold>. Pleurocystidia and Basidia; <bold>E–F</bold>. Pleurocystidia; <bold>G</bold>. Pileipellis; <bold>H</bold>. Stipitipellis. <bold>H</bold> was observed in water, <bold>B–G</bold> were observed in 5% KOH, and 1% Congo red was used as the stain except <bold>B</bold>. Scale bars: 30 mm (<bold>A</bold>); 10 μm (<bold>B, I</bold>); 40 μm (<bold>C</bold>); 50 μm (<bold>D, E</bold>); 20 μm (<bold>F</bold>); 40 μm (<bold>G</bold>); 50 μm (<bold>H</bold>).</p></caption><graphic xmlns:xlink="http://www.w3.org/1999/xlink" xlink:href="mycokeys-132-133-g002.jpg" id="oo_1643978.jpg" position="float" orientation="portrait" xlink:type="simple"><uri content-type="original_file" xlink:type="simple">https://binary.pensoft.net/fig/1643978</uri></graphic></fig></tp:treatment-sec><tp:treatment-sec sec-type="Habitat"><title>Habitat.</title><p>Scattered on the soil surface in a mixed coniferous-broad-leaved forest dominated by <italic><tp:taxon-name><tp:taxon-name-part taxon-name-part-type="family" reg="Cupressaceae">Cupressaceae</tp:taxon-name-part></tp:taxon-name></italic> species with a small number of <italic><tp:taxon-name><tp:taxon-name-part taxon-name-part-type="family" reg="Fagaceae">Fagaceae</tp:taxon-name-part></tp:taxon-name></italic> plants.</p></tp:treatment-sec><tp:treatment-sec sec-type="Additional specimens examined"><title>Additional specimens examined.</title><p><bold>China</bold> • Zhejiang Province, Lishui City, Suichang County, Yan-Liu Chen, 15 July 2020, HFJAU2253.</p></tp:treatment-sec><tp:treatment-sec sec-type="Notes"><title>Notes.</title><p>In the phylogenetic tree (Fig. <xref ref-type="fig" rid="F1">1</xref>), <italic><tp:taxon-name><tp:taxon-name-part taxon-name-part-type="genus" reg="Entoloma">E.</tp:taxon-name-part> <tp:taxon-name-part taxon-name-part-type="species" reg="fucatum">fucatum</tp:taxon-name-part></tp:taxon-name></italic> showed no close affinity to any known congeneric species. Based on the BLAST alignment results, <italic><tp:taxon-name><tp:taxon-name-part taxon-name-part-type="genus" reg="Entoloma">E.</tp:taxon-name-part> <tp:taxon-name-part taxon-name-part-type="species" reg="fucatum">fucatum</tp:taxon-name-part></tp:taxon-name></italic> shares 95.69%, 95.82%, and 95.69% similarity of LSU sequences, respectively, with <italic><tp:taxon-name><tp:taxon-name-part taxon-name-part-type="genus" reg="Entoloma">E.</tp:taxon-name-part> <tp:taxon-name-part taxon-name-part-type="species" reg="pseudotomentosum">pseudotomentosum</tp:taxon-name-part></tp:taxon-name></italic> J.Q.Yan, Y.Q.Xu &amp; S.N.Wang, <italic><tp:taxon-name><tp:taxon-name-part taxon-name-part-type="genus" reg="Entoloma">E.</tp:taxon-name-part> <tp:taxon-name-part taxon-name-part-type="species" reg="quadratum">quadratum</tp:taxon-name-part></tp:taxon-name></italic> (Berk. &amp; M.A.Curtis) E.Horak, and <italic><tp:taxon-name><tp:taxon-name-part taxon-name-part-type="genus" reg="Entoloma">E.</tp:taxon-name-part> <tp:taxon-name-part taxon-name-part-type="species" reg="submurrayi">submurrayi</tp:taxon-name-part></tp:taxon-name></italic> J.Q.Yan, L.G.Chen &amp; S.N.Wang. However, <italic><tp:taxon-name><tp:taxon-name-part taxon-name-part-type="genus" reg="Entoloma">E.</tp:taxon-name-part> <tp:taxon-name-part taxon-name-part-type="species" reg="pseudotomentosum">pseudotomentosum</tp:taxon-name-part></tp:taxon-name></italic> features a yellowish green pileus center covered with scales and lacks pleurocystidia; <italic><tp:taxon-name><tp:taxon-name-part taxon-name-part-type="genus" reg="Entoloma">E.</tp:taxon-name-part> <tp:taxon-name-part taxon-name-part-type="species" reg="quadratum">quadratum</tp:taxon-name-part></tp:taxon-name></italic> is characterized by an orange-red pileus with striations and lacks pleurocystidia; <italic><tp:taxon-name><tp:taxon-name-part taxon-name-part-type="genus" reg="Entoloma">E.</tp:taxon-name-part> <tp:taxon-name-part taxon-name-part-type="species" reg="submurrayi">submurrayi</tp:taxon-name-part></tp:taxon-name></italic> has a golden-yellow pileus with striations and also lacks pleurocystidia (<xref ref-type="bibr" rid="B4">Chen et al. 2024</xref>).</p><p>In addition, within this subgenus, only <italic><tp:taxon-name><tp:taxon-name-part taxon-name-part-type="genus" reg="Entoloma">E.</tp:taxon-name-part> <tp:taxon-name-part taxon-name-part-type="species" reg="arenicola">arenicola</tp:taxon-name-part></tp:taxon-name></italic> Karstedt &amp; Capelari resembles the new species <italic><tp:taxon-name><tp:taxon-name-part taxon-name-part-type="genus" reg="Entoloma">E.</tp:taxon-name-part> <tp:taxon-name-part taxon-name-part-type="species" reg="fucatum">fucatum</tp:taxon-name-part></tp:taxon-name></italic> in possessing the combined characteristics of red basidiomata with a hygrophanous pileus and cuboid spores, but the former lacks pleurocystidia (<xref ref-type="bibr" rid="B17">Karstedt et al. 2024</xref>).</p></tp:treatment-sec><tp:treatment-sec><!--Section generated to contain objects referenced in tp:taxon-treatment.--><fig id="F1" position="float" orientation="portrait"><object-id xmlns:xlink="http://www.w3.org/1999/xlink" content-type="doi" xlink:type="simple">10.3897/mycokeys.132.195294.figure1</object-id><object-id xmlns:xlink="http://www.w3.org/1999/xlink" content-type="zenodo_dep_id" xlink:type="simple">20228988</object-id><object-id xmlns:xlink="http://www.w3.org/1999/xlink" content-type="arpha" xlink:type="simple">A029B8F2-D9C8-5A1D-BB6B-D81E8095F514</object-id><label>Figure 1.</label><caption><p>Phylogram of <italic><tp:taxon-name><tp:taxon-name-part taxon-name-part-type="genus" reg="Entoloma">Entoloma</tp:taxon-name-part></tp:taxon-name></italic> subgenus <italic><tp:taxon-name><tp:taxon-name-part taxon-name-part-type="genus" reg="Entoloma"/><tp:taxon-name-part taxon-name-part-type="subgenus" reg="Cubospora">Cubospora</tp:taxon-name-part></tp:taxon-name></italic> spp. generated by maximum likelihood (<abbrev xmlns:xlink="http://www.w3.org/1999/xlink" xlink:title="maximum likelihood" xlink:type="simple">ML</abbrev>) analysis based on ITS, LSU, <italic>rpb</italic>2, and <italic>tef</italic>1-α, rooted with <italic><tp:taxon-name><tp:taxon-name-part taxon-name-part-type="genus" reg="Entoloma">E.</tp:taxon-name-part></tp:taxon-name></italic> subgenus <italic><tp:taxon-name><tp:taxon-name-part taxon-name-part-type="genus" reg="Entoloma"/><tp:taxon-name-part taxon-name-part-type="subgenus" reg="Nolanea">Nolanea</tp:taxon-name-part></tp:taxon-name></italic> spp. Bayesian inference (<abbrev xmlns:xlink="http://www.w3.org/1999/xlink" xlink:title="Bayesian inference" xlink:type="simple">BI</abbrev>-<abbrev xmlns:xlink="http://www.w3.org/1999/xlink" xlink:title="posterior probability" xlink:type="simple">PP</abbrev>) ≥ 0.95 and <abbrev xmlns:xlink="http://www.w3.org/1999/xlink" xlink:title="maximum likelihood" xlink:type="simple">ML</abbrev> bootstrap proportions (<abbrev xmlns:xlink="http://www.w3.org/1999/xlink" xlink:title="ultrafast bootstrap proportions" xlink:type="simple">UFBoot</abbrev>) ≥ 95% are indicated as <abbrev xmlns:xlink="http://www.w3.org/1999/xlink" xlink:title="posterior probability" xlink:type="simple">PP</abbrev>/<abbrev xmlns:xlink="http://www.w3.org/1999/xlink" xlink:title="ultrafast bootstrap proportions" xlink:type="simple">UFBoot</abbrev>. The new taxa are marked in bold.</p></caption><graphic xmlns:xlink="http://www.w3.org/1999/xlink" xlink:href="mycokeys-132-133-g001.jpg" id="oo_1643977.jpg" position="float" orientation="portrait" xlink:type="simple"><uri content-type="original_file" xlink:type="simple">https://binary.pensoft.net/fig/1643977</uri></graphic></fig></tp:treatment-sec><ref-list><ref id="B4"><mixed-citation xmlns:xlink="http://www.w3.org/1999/xlink" xlink:type="simple">Chen LG, Ding L, Chen H, Zeng H, Zeng ZH, Wang SN, Yan JQ (2024) Seven new species of <italic><tp:taxon-name><tp:taxon-name-part taxon-name-part-type="genus">Entoloma</tp:taxon-name-part></tp:taxon-name></italic> subgenus <italic><tp:taxon-name><tp:taxon-name-part taxon-name-part-type="genus"/><tp:taxon-name-part taxon-name-part-type="subgenus">Cubospora</tp:taxon-name-part></tp:taxon-name></italic> (<italic><tp:taxon-name><tp:taxon-name-part taxon-name-part-type="family">Entolomataceae</tp:taxon-name-part></tp:taxon-name></italic>, <italic><tp:taxon-name><tp:taxon-name-part taxon-name-part-type="order">Agaricales</tp:taxon-name-part></tp:taxon-name></italic>) from subtropical regions of China. Journal of Fungi 10: 594. <ext-link xlink:href="10.3390/jof10080594" ext-link-type="doi" xlink:type="simple">https://doi.org/10.3390/jof10080594</ext-link></mixed-citation></ref><ref id="B17"><mixed-citation xmlns:xlink="http://www.w3.org/1999/xlink" xlink:type="simple">Karstedt F, Bergemann SE, Gates G, Ratkowsky D, Cunha KM, Capelari M (2024) Species of <italic><tp:taxon-name><tp:taxon-name-part taxon-name-part-type="genus">Entoloma</tp:taxon-name-part></tp:taxon-name> (<tp:taxon-name><tp:taxon-name-part taxon-name-part-type="family">Entolomataceae</tp:taxon-name-part></tp:taxon-name>)</italic> with cuboidal basidiospores from Brazil. Phytotaxa 654: 1–76. <ext-link xlink:href="10.11646/phytotaxa.654.1.1" ext-link-type="doi" xlink:type="simple">https://doi.org/10.11646/phytotaxa.654.1.1</ext-link></mixed-citation></ref></ref-list></tp:taxon-treatment>
