# Supplementary material for: Two new species and a new name of Entoloma subgenus Cubospora (Entolomataceae, Agaricales) from subtropical East China
Source: MycoKeys. 2026 May 14;132:133–46. doi: 10.3897/mycokeys.132.195294 (PMC13195396; doi:10.3897/mycokeys.132.195294)
Supplement: XML Treatment for Entoloma pseudobrunneosquamulosum [file mycokeys.132.195294-treatment2.xml]

<!DOCTYPE tp:taxon-treatment
  PUBLIC "-//TaxonX//DTD Taxonomic Treatment Publishing DTD v0 20100105//EN" "tax-treatment-NSO.dtd">
<tp:taxon-treatment xmlns:tp="http://www.plazi.org/taxpub"><tp:treatment-meta><kwd-group><label>Taxon classification</label><kwd>
                <named-content content-type="kingdom">Fungi</named-content>
              </kwd><kwd>
                <named-content content-type="order">Agaricales</named-content>
              </kwd><kwd>
                <named-content content-type="family">Entolomataceae</named-content>
              </kwd></kwd-group><mixed-citation publication-type="journal"><person-group><name><surname>Xu</surname><given-names>Yu-Qin</given-names></name><name><surname>Zeng</surname><given-names>Hui</given-names></name><name><surname>Wang</surname><given-names>Sheng-Nan</given-names></name><name><surname>Yan</surname><given-names>Jun-Qing</given-names></name></person-group><article-title>Two new species and a new name of <italic><tp:taxon-name><tp:taxon-name-part taxon-name-part-type="genus" reg="Entoloma">Entoloma</tp:taxon-name-part></tp:taxon-name></italic> subgenus <italic><tp:taxon-name><tp:taxon-name-part taxon-name-part-type="genus" reg="Entoloma"/><tp:taxon-name-part taxon-name-part-type="subgenus" reg="Cubospora">Cubospora</tp:taxon-name-part></tp:taxon-name></italic> (<italic><tp:taxon-name><tp:taxon-name-part taxon-name-part-type="family" reg="Entolomataceae">Entolomataceae</tp:taxon-name-part></tp:taxon-name></italic>, <italic><tp:taxon-name><tp:taxon-name-part taxon-name-part-type="order" reg="Agaricales">Agaricales</tp:taxon-name-part></tp:taxon-name></italic>) from subtropical East China</article-title><source>MycoKeys</source><day>14</day><month>05</month><year>2026</year><volume>132</volume><fpage>133</fpage><lpage>146</lpage><pub-id pub-id-type="doi">10.3897/mycokeys.132.195294</pub-id></mixed-citation></tp:treatment-meta><tp:nomenclature><tp:taxon-name><object-id xmlns:xlink="http://www.w3.org/1999/xlink" content-type="arpha" xlink:type="simple">04D58818-F8AB-5397-8AFC-CA15F5A00598</object-id>
                    		<tp:taxon-name-part taxon-name-part-type="genus" reg="Entoloma">Entoloma</tp:taxon-name-part> <tp:taxon-name-part taxon-name-part-type="species" reg="pseudobrunneosquamulosum">pseudobrunneosquamulosum</tp:taxon-name-part>
                    	
                    		<object-id xmlns:xlink="http://www.w3.org/1999/xlink" content-type="mycobank" xlink:type="simple">863210</object-id>
                    	</tp:taxon-name><tp:taxon-authority>J.Q. Yan, Y.Q. Xu &amp; S.N. Wang</tp:taxon-authority><tp:taxon-status xmlns:xlink="http://www.w3.org/1999/xlink" xlink:type="simple">sp. nov.</tp:taxon-status><xref ref-type="fig" rid="F3">Fig. 3</xref></tp:nomenclature><tp:treatment-sec sec-type="Etymology"><title>Etymology.</title><p>Refers to its morphology similar to “<italic><tp:taxon-name><tp:taxon-name-part taxon-name-part-type="genus" reg="Entoloma">Entoloma</tp:taxon-name-part> <tp:taxon-name-part taxon-name-part-type="species" reg="brunneosquamulosum">brunneosquamulosum</tp:taxon-name-part></tp:taxon-name></italic>.”</p></tp:treatment-sec><tp:treatment-sec sec-type="Holotype"><title>Holotype.</title><p><bold>China</bold> • Zhejiang Province, Lishui City, Qingtian County, 5 August 2021, collected by Jun-Qing Yan, Ze-Wei Liu, HFJAU2700.</p></tp:treatment-sec><tp:treatment-sec sec-type="Diagnosis"><title>Diagnosis.</title><p><italic><tp:taxon-name><tp:taxon-name-part taxon-name-part-type="genus" reg="Entoloma">Entoloma</tp:taxon-name-part> <tp:taxon-name-part taxon-name-part-type="species" reg="pseudobrunneosquamulosum">pseudobrunneosquamulosum</tp:taxon-name-part></tp:taxon-name></italic> is mainly characterized by small, collybioid basidiomata; pileus brown, covered with squamules, non-striate; basidiospores cuboid; lamella edge heterogeneous, with cheilocystidia and pleurocystidia present; pileipellis with brown intracellular pigments.</p><fig id="F3" position="float" orientation="portrait"><object-id xmlns:xlink="http://www.w3.org/1999/xlink" content-type="doi" xlink:type="simple">10.3897/mycokeys.132.195294.figure3</object-id><object-id xmlns:xlink="http://www.w3.org/1999/xlink" content-type="zenodo_dep_id" xlink:type="simple">20228992</object-id><object-id xmlns:xlink="http://www.w3.org/1999/xlink" content-type="arpha" xlink:type="simple">CB6A203F-ECA9-5FED-839A-73CEC7132995</object-id><label>Figure 3.</label><caption><p><italic><tp:taxon-name><tp:taxon-name-part taxon-name-part-type="genus" reg="Entoloma">Entoloma</tp:taxon-name-part> <tp:taxon-name-part taxon-name-part-type="species" reg="pseudobrunneosquamulosum">pseudobrunneosquamulosum</tp:taxon-name-part></tp:taxon-name></italic>: <bold>A</bold>. Basidiomata; <bold>B, H</bold>. Basidiospores; <bold>C</bold>. Heterogeneous lamella edge; <bold>D</bold>. Cylindric cheilocystidia; <bold>E</bold>. Pleurocystidia and Basidia; <bold>F</bold>. Pileipellis; <bold>G</bold>. Stipitipellis. <bold>F, G</bold> were observed in water; <bold>B–E</bold> were observed in 5% KOH, and 1% Congo red was used as the stain except <bold>B</bold>. Scale bars: 40 mm (<bold>A</bold>); 10 μm (<bold>B, H</bold>); 30 μm (<bold>C</bold>); 25 μm (<bold>D</bold>); 40 μm (<bold>E–G</bold>).</p></caption><graphic xmlns:xlink="http://www.w3.org/1999/xlink" xlink:href="mycokeys-132-133-g003.jpg" id="oo_1643979.jpg" position="float" orientation="portrait" xlink:type="simple"><uri content-type="original_file" xlink:type="simple">https://binary.pensoft.net/fig/1643979</uri></graphic></fig></tp:treatment-sec><tp:treatment-sec sec-type="Macromorphology"><title>Macromorphology.</title><p>Basidiomata small, collybioid. Pileus 26.0–40.0 mm wide, convex to plano-convex, reddish brown (8E5) to dark brown (8F8), pileus surface brown, covered with hairy scales and non-striate; the pileus margin exceeding the lamellae, margin entire. Lamellae moderately distant, 2.0–4.0 mm wide, adnate, ventricose, with two to three tiers of lamellulae, white or brownish pink, edge entire, concolorous. Stipe 30.0–55.0 × 4.0–7.0 mm, central, terete, hollow, occasionally twisted, equal, concolorous or paler than the pileus, sometimes sulcate, white tomentose at the base.</p></tp:treatment-sec><tp:treatment-sec sec-type="Micromorphology"><title>Micromorphology.</title><p>Basidiospores [170/4/2] (6.5)7.2–10.2(11.5) × (6.8)7.4–10.2(10.9) μm, <italic>av</italic> = 9.0 × 9.0 μm, <italic>Q</italic> = 1.0 (<italic>Qm</italic> = 1.00 ± 0.01), isodiametric, cuboid, occasionally 5-angled in side-view, thick-walled, inamyloid. Basidia 34.0–50.0 × 10.0–14.0 μm, clavate, cylindric-clavate, 4- or 2-spored. Pleurocystidia scattered, cylindric-clavate, 31.0–49.0 × 8.5–15.0 μm. Lamella edge heterogeneous. Cheilocystidia dispersed on lamella edge, extremely sparse, 31.5–46.0 × 8.5–15.0 μm, cylindric-clavate, lageniform, rarely hyphoid or cylindric, 23.0–63.0 × 5.0–14.0 μm, clamped. Lamellar trama regular, made up of cylindrical hyphae 5.0–14.0 μm wide. Pileipellis is a cutis with transitions to a trichoderm towards the margin, composed of cylindrical hyphae 6.5–19.0 μm broad, slightly constricted or not constricted at the septa, with rounded or acute ends and sepia-brown intracellular pigment. Stipitipellis a cutis composed of densely arranged, cylindrical hyphae 4.5–10.5 μm wide, slightly constricted or not constricted at the septa, with rounded or acute end and light brown membranal pigment. Brilliant granules are abundant and clamp connections are present in all tissues.</p></tp:treatment-sec><tp:treatment-sec sec-type="Habitat"><title>Habitat.</title><p>Scattered on the ground in mixed forests predominantly composed of <italic><tp:taxon-name><tp:taxon-name-part taxon-name-part-type="family" reg="Cupressaceae">Cupressaceae</tp:taxon-name-part></tp:taxon-name></italic> species, with a small number of <italic><tp:taxon-name><tp:taxon-name-part taxon-name-part-type="family" reg="Fagaceae">Fagaceae</tp:taxon-name-part></tp:taxon-name></italic> plants.</p></tp:treatment-sec><tp:treatment-sec sec-type="Additional specimen examined"><title>Additional specimen examined.</title><p><bold>China</bold> • Zhejiang Province, Lishui City, Qingtian County, 5 August 2021, collected by Jun-Qing Yan, Ze-Wei Liu, HFJAU5732.</p></tp:treatment-sec><tp:treatment-sec sec-type="Notes"><title>Notes.</title><p>In the phylogenetic tree (Fig. <xref ref-type="fig" rid="F1">1</xref>), <italic><tp:taxon-name><tp:taxon-name-part taxon-name-part-type="genus" reg="Entoloma">E.</tp:taxon-name-part> <tp:taxon-name-part taxon-name-part-type="species" reg="pseudobrunneosquamulosum">pseudobrunneosquamulosum</tp:taxon-name-part></tp:taxon-name></italic> grouped with <italic><tp:taxon-name><tp:taxon-name-part taxon-name-part-type="genus" reg="Entoloma">E.</tp:taxon-name-part> <tp:taxon-name-part taxon-name-part-type="species" reg="caribaeum">caribaeum</tp:taxon-name-part></tp:taxon-name></italic> (Pegler) Courtec. &amp; Fiard. <italic><tp:taxon-name><tp:taxon-name-part taxon-name-part-type="genus" reg="Entoloma">E.</tp:taxon-name-part> <tp:taxon-name-part taxon-name-part-type="species" reg="pseudobrunneosquamulosum">pseudobrunneosquamulosum</tp:taxon-name-part></tp:taxon-name></italic> is easily separated from <italic><tp:taxon-name><tp:taxon-name-part taxon-name-part-type="genus" reg="Entoloma">E.</tp:taxon-name-part> <tp:taxon-name-part taxon-name-part-type="species" reg="caribaeum">caribaeum</tp:taxon-name-part></tp:taxon-name></italic> by its brown pileal surface without striations and the presence of pleurocystidia. <italic><tp:taxon-name><tp:taxon-name-part taxon-name-part-type="genus" reg="Entoloma">E.</tp:taxon-name-part> <tp:taxon-name-part taxon-name-part-type="species" reg="caribaeum">caribaeum</tp:taxon-name-part></tp:taxon-name></italic> has a white pileal surface with striations and lacks pleurocystidia (<xref ref-type="bibr" rid="B17">Karstedt et al. 2024</xref>). Based on the BLAST alignment results, <italic><tp:taxon-name><tp:taxon-name-part taxon-name-part-type="genus" reg="Entoloma">E.</tp:taxon-name-part> <tp:taxon-name-part taxon-name-part-type="species" reg="pseudobrunneosquamulosum">pseudobrunneosquamulosum</tp:taxon-name-part></tp:taxon-name></italic> shares 98.16% similarity of LSU sequences with <italic><tp:taxon-name><tp:taxon-name-part taxon-name-part-type="genus" reg="Entoloma">E.</tp:taxon-name-part> <tp:taxon-name-part taxon-name-part-type="species" reg="pseudotomentosum">pseudotomentosum</tp:taxon-name-part></tp:taxon-name></italic> J.Q.Yan, Y.Q.Xu &amp; S.N.Wang, <italic><tp:taxon-name><tp:taxon-name-part taxon-name-part-type="genus" reg="Entoloma">E.</tp:taxon-name-part> <tp:taxon-name-part taxon-name-part-type="species" reg="quadratum">quadratum</tp:taxon-name-part></tp:taxon-name></italic> (Berk. &amp; M.A.Curtis) E.Horak, and <italic><tp:taxon-name><tp:taxon-name-part taxon-name-part-type="genus" reg="Entoloma">E.</tp:taxon-name-part> <tp:taxon-name-part taxon-name-part-type="species" reg="submurrayi">submurrayi</tp:taxon-name-part></tp:taxon-name></italic> J.Q.Yan, L.G.Chen &amp; S.N.Wang. However, <italic><tp:taxon-name><tp:taxon-name-part taxon-name-part-type="genus" reg="Entoloma">E.</tp:taxon-name-part> <tp:taxon-name-part taxon-name-part-type="species" reg="pseudotomentosum">pseudotomentosum</tp:taxon-name-part></tp:taxon-name></italic> has white basidiomata and lacks pleurocystidia (<xref ref-type="bibr" rid="B4">Chen et al. 2024</xref>); <italic><tp:taxon-name><tp:taxon-name-part taxon-name-part-type="genus" reg="Entoloma">E.</tp:taxon-name-part> <tp:taxon-name-part taxon-name-part-type="species" reg="quadratum">quadratum</tp:taxon-name-part></tp:taxon-name></italic> and <italic><tp:taxon-name><tp:taxon-name-part taxon-name-part-type="genus" reg="Entoloma">E.</tp:taxon-name-part> <tp:taxon-name-part taxon-name-part-type="species" reg="submurrayi">submurrayi</tp:taxon-name-part></tp:taxon-name></italic> have small, mycenoid basidiomata, with a pileus featuring distinct umbos and striations, and lack pleurocystidia (<xref ref-type="bibr" rid="B12">Horak 1976</xref>; <xref ref-type="bibr" rid="B4">Chen et al. 2024</xref>).</p><p><italic><tp:taxon-name><tp:taxon-name-part taxon-name-part-type="genus" reg="Entoloma">Entoloma</tp:taxon-name-part> <tp:taxon-name-part taxon-name-part-type="species" reg="pseudobrunneosquamulosum">pseudobrunneosquamulosum</tp:taxon-name-part></tp:taxon-name></italic> is easily confused with <italic><tp:taxon-name><tp:taxon-name-part taxon-name-part-type="genus" reg="Entoloma">E.</tp:taxon-name-part> <tp:taxon-name-part taxon-name-part-type="species" reg="heimii">heimii</tp:taxon-name-part></tp:taxon-name></italic> (Romagn.) Eyssart., Buyck &amp; Courtec. and <italic><tp:taxon-name><tp:taxon-name-part taxon-name-part-type="genus" reg="Entoloma">E.</tp:taxon-name-part> <tp:taxon-name-part taxon-name-part-type="species" reg="pseudoheimii">pseudoheimii</tp:taxon-name-part></tp:taxon-name></italic> Eyssart., Buyck &amp; Courtec., all of which have a brown pileus with squamules and both cheilocystidia and pleurocystidia. However, <italic><tp:taxon-name><tp:taxon-name-part taxon-name-part-type="genus" reg="Entoloma">E.</tp:taxon-name-part> <tp:taxon-name-part taxon-name-part-type="species" reg="heimii">heimii</tp:taxon-name-part></tp:taxon-name></italic> is distinguished by significantly longer cheilocystidia (50.0–70.0 μm) and the absence of clamp connections; <italic><tp:taxon-name><tp:taxon-name-part taxon-name-part-type="genus" reg="Entoloma">E.</tp:taxon-name-part> <tp:taxon-name-part taxon-name-part-type="species" reg="pseudoheimii">pseudoheimii</tp:taxon-name-part></tp:taxon-name></italic> exhibits deeply sinuate to almost free gills, larger basidiospores (11.5–13.0 × 9.5–11.0 μm), and also lacks clamp connections (<xref ref-type="bibr" rid="B7">Eyssartier et al. 2001</xref>).</p><p>Additionally, <italic><tp:taxon-name><tp:taxon-name-part taxon-name-part-type="genus" reg="Entoloma">E.</tp:taxon-name-part> <tp:taxon-name-part taxon-name-part-type="species" reg="pseudobrunneosquamulosum">pseudobrunneosquamulosum</tp:taxon-name-part></tp:taxon-name></italic> exhibits morphological similarities to <italic><tp:taxon-name><tp:taxon-name-part taxon-name-part-type="genus" reg="Entoloma">E.</tp:taxon-name-part> <tp:taxon-name-part taxon-name-part-type="species" reg="brunneosquamulosum">brunneosquamulosum</tp:taxon-name-part></tp:taxon-name></italic> C.K.Pradeep &amp; K.B.Vrinda, <italic><tp:taxon-name><tp:taxon-name-part taxon-name-part-type="genus" reg="Entoloma">E.</tp:taxon-name-part> <tp:taxon-name-part taxon-name-part-type="species" reg="keralense">keralense</tp:taxon-name-part></tp:taxon-name></italic> Manim. &amp; Noordel., and <italic><tp:taxon-name><tp:taxon-name-part taxon-name-part-type="genus" reg="Entoloma">E.</tp:taxon-name-part> <tp:taxon-name-part taxon-name-part-type="species" reg="luteolamellatum">luteolamellatum</tp:taxon-name-part></tp:taxon-name></italic> (Largent &amp; Aime) Blanco-Dios. All three have a brown pileus with squamules. However, <italic><tp:taxon-name><tp:taxon-name-part taxon-name-part-type="genus" reg="Entoloma">E.</tp:taxon-name-part> <tp:taxon-name-part taxon-name-part-type="species" reg="brunneosquamulosum">brunneosquamulosum</tp:taxon-name-part></tp:taxon-name></italic> is distinguished by adnexed gills, a stipe densely covered with squamules, larger basidiospores (13.0–15.0 × 12.0–14.0 μm), and the absence of pleurocystidia (<xref ref-type="bibr" rid="B37">Pradeep et al. 2013</xref>); <italic><tp:taxon-name><tp:taxon-name-part taxon-name-part-type="genus" reg="Entoloma">E.</tp:taxon-name-part> <tp:taxon-name-part taxon-name-part-type="species" reg="keralense">keralense</tp:taxon-name-part></tp:taxon-name></italic> features cheilocystidia and pleurocystidia that are ovoid to ventricose with rostrate processes, along with caulocystidia (<xref ref-type="bibr" rid="B26">Manimohan et al. 2006</xref>); <italic><tp:taxon-name><tp:taxon-name-part taxon-name-part-type="genus" reg="Entoloma">E.</tp:taxon-name-part> <tp:taxon-name-part taxon-name-part-type="species" reg="luteolamellatum">luteolamellatum</tp:taxon-name-part></tp:taxon-name></italic> lacks pleurocystidia but has caulocystidia (<xref ref-type="bibr" rid="B17">Karstedt et al. 2024</xref>).</p></tp:treatment-sec><tp:treatment-sec><!--Section generated to contain objects referenced in tp:taxon-treatment.--><fig id="F1" position="float" orientation="portrait"><object-id xmlns:xlink="http://www.w3.org/1999/xlink" content-type="doi" xlink:type="simple">10.3897/mycokeys.132.195294.figure1</object-id><object-id xmlns:xlink="http://www.w3.org/1999/xlink" content-type="zenodo_dep_id" xlink:type="simple">20228988</object-id><object-id xmlns:xlink="http://www.w3.org/1999/xlink" content-type="arpha" xlink:type="simple">A029B8F2-D9C8-5A1D-BB6B-D81E8095F514</object-id><label>Figure 1.</label><caption><p>Phylogram of <italic><tp:taxon-name><tp:taxon-name-part taxon-name-part-type="genus" reg="Entoloma">Entoloma</tp:taxon-name-part></tp:taxon-name></italic> subgenus <italic><tp:taxon-name><tp:taxon-name-part taxon-name-part-type="genus" reg="Entoloma"/><tp:taxon-name-part taxon-name-part-type="subgenus" reg="Cubospora">Cubospora</tp:taxon-name-part></tp:taxon-name></italic> spp. generated by maximum likelihood (<abbrev xmlns:xlink="http://www.w3.org/1999/xlink" xlink:title="maximum likelihood" xlink:type="simple">ML</abbrev>) analysis based on ITS, LSU, <italic>rpb</italic>2, and <italic>tef</italic>1-α, rooted with <italic><tp:taxon-name><tp:taxon-name-part taxon-name-part-type="genus" reg="Entoloma">E.</tp:taxon-name-part></tp:taxon-name></italic> subgenus <italic><tp:taxon-name><tp:taxon-name-part taxon-name-part-type="genus" reg="Entoloma"/><tp:taxon-name-part taxon-name-part-type="subgenus" reg="Nolanea">Nolanea</tp:taxon-name-part></tp:taxon-name></italic> spp. Bayesian inference (<abbrev xmlns:xlink="http://www.w3.org/1999/xlink" xlink:title="Bayesian inference" xlink:type="simple">BI</abbrev>-<abbrev xmlns:xlink="http://www.w3.org/1999/xlink" xlink:title="posterior probability" xlink:type="simple">PP</abbrev>) ≥ 0.95 and <abbrev xmlns:xlink="http://www.w3.org/1999/xlink" xlink:title="maximum likelihood" xlink:type="simple">ML</abbrev> bootstrap proportions (<abbrev xmlns:xlink="http://www.w3.org/1999/xlink" xlink:title="ultrafast bootstrap proportions" xlink:type="simple">UFBoot</abbrev>) ≥ 95% are indicated as <abbrev xmlns:xlink="http://www.w3.org/1999/xlink" xlink:title="posterior probability" xlink:type="simple">PP</abbrev>/<abbrev xmlns:xlink="http://www.w3.org/1999/xlink" xlink:title="ultrafast bootstrap proportions" xlink:type="simple">UFBoot</abbrev>. The new taxa are marked in bold.</p></caption><graphic xmlns:xlink="http://www.w3.org/1999/xlink" xlink:href="mycokeys-132-133-g001.jpg" id="oo_1643977.jpg" position="float" orientation="portrait" xlink:type="simple"><uri content-type="original_file" xlink:type="simple">https://binary.pensoft.net/fig/1643977</uri></graphic></fig></tp:treatment-sec><ref-list><ref id="B17"><mixed-citation xmlns:xlink="http://www.w3.org/1999/xlink" xlink:type="simple">Karstedt F, Bergemann SE, Gates G, Ratkowsky D, Cunha KM, Capelari M (2024) Species of <italic><tp:taxon-name><tp:taxon-name-part taxon-name-part-type="genus">Entoloma</tp:taxon-name-part></tp:taxon-name> (<tp:taxon-name><tp:taxon-name-part taxon-name-part-type="family">Entolomataceae</tp:taxon-name-part></tp:taxon-name>)</italic> with cuboidal basidiospores from Brazil. Phytotaxa 654: 1–76. <ext-link xlink:href="10.11646/phytotaxa.654.1.1" ext-link-type="doi" xlink:type="simple">https://doi.org/10.11646/phytotaxa.654.1.1</ext-link></mixed-citation></ref><ref id="B4"><mixed-citation xmlns:xlink="http://www.w3.org/1999/xlink" xlink:type="simple">Chen LG, Ding L, Chen H, Zeng H, Zeng ZH, Wang SN, Yan JQ (2024) Seven new species of <italic><tp:taxon-name><tp:taxon-name-part taxon-name-part-type="genus">Entoloma</tp:taxon-name-part></tp:taxon-name></italic> subgenus <italic><tp:taxon-name><tp:taxon-name-part taxon-name-part-type="genus"/><tp:taxon-name-part taxon-name-part-type="subgenus">Cubospora</tp:taxon-name-part></tp:taxon-name></italic> (<italic><tp:taxon-name><tp:taxon-name-part taxon-name-part-type="family">Entolomataceae</tp:taxon-name-part></tp:taxon-name></italic>, <italic><tp:taxon-name><tp:taxon-name-part taxon-name-part-type="order">Agaricales</tp:taxon-name-part></tp:taxon-name></italic>) from subtropical regions of China. Journal of Fungi 10: 594. <ext-link xlink:href="10.3390/jof10080594" ext-link-type="doi" xlink:type="simple">https://doi.org/10.3390/jof10080594</ext-link></mixed-citation></ref><ref id="B12"><mixed-citation xmlns:xlink="http://www.w3.org/1999/xlink" xlink:type="simple">Horak E (1976) On cuhoid-spored species of <italic><tp:taxon-name><tp:taxon-name-part taxon-name-part-type="genus">Entoloma</tp:taxon-name-part></tp:taxon-name> (<tp:taxon-name><tp:taxon-name-part taxon-name-part-type="order">Agaricales</tp:taxon-name-part></tp:taxon-name>)</italic>. Sydowia 28: 171–236.</mixed-citation></ref><ref id="B7"><mixed-citation xmlns:xlink="http://www.w3.org/1999/xlink" xlink:type="simple">Eyssartier G, Buyck B, Courtecuisse R (2001) New species and combinations in cuboid-spored <italic><tp:taxon-name><tp:taxon-name-part taxon-name-part-type="genus">Entoloma</tp:taxon-name-part></tp:taxon-name></italic> species from Madagascar. Mycological Research 105: 1144–1148. <ext-link xlink:href="10.1016/s0953-7562(08)61979-6" ext-link-type="doi" xlink:type="simple">https://doi.org/10.1016/s0953-7562(08)61979-6</ext-link></mixed-citation></ref><ref id="B37"><mixed-citation xmlns:xlink="http://www.w3.org/1999/xlink" xlink:type="simple">Pradeep CK, Shibu PV, Vrinda KB, Baroni TJ (2013) Cuboid spored <italic><tp:taxon-name><tp:taxon-name-part taxon-name-part-type="genus">Entoloma</tp:taxon-name-part></tp:taxon-name></italic> in Kerala State, India. Mycosphere 4: 333–344. <ext-link xlink:href="10.5943/mycosphere/4/2/14" ext-link-type="doi" xlink:type="simple">https://doi.org/10.5943/mycosphere/4/2/14</ext-link></mixed-citation></ref><ref id="B26"><mixed-citation xmlns:xlink="http://www.w3.org/1999/xlink" xlink:type="simple">Manimohan P, Noordeloos ME, Dhanya AM (2006) Studies on the genus <italic><tp:taxon-name><tp:taxon-name-part taxon-name-part-type="genus">Entoloma</tp:taxon-name-part></tp:taxon-name></italic> (<italic><tp:taxon-name><tp:taxon-name-part taxon-name-part-type="class">Basidiomycetes</tp:taxon-name-part></tp:taxon-name></italic>, <italic><tp:taxon-name><tp:taxon-name-part taxon-name-part-type="order">Agaricales</tp:taxon-name-part></tp:taxon-name></italic>) in Kerala State, India. Persoonia-Molecular Phylogeny and Evolution of <tp:taxon-name><tp:taxon-name-part taxon-name-part-type="kingdom">Fungi</tp:taxon-name-part></tp:taxon-name> 19: 45–93. <ext-link xlink:href="10.1016/s0953-7562(09)80777-6" ext-link-type="doi" xlink:type="simple">https://doi.org/10.1016/s0953-7562(09)80777-6</ext-link></mixed-citation></ref></ref-list></tp:taxon-treatment>
