# Supplementary material for: Two new species and a new name of Entoloma subgenus Cubospora (Entolomataceae, Agaricales) from subtropical East China
Source: MycoKeys. 2026 May 14;132:133–46. doi: 10.3897/mycokeys.132.195294 (PMC13195396; doi:10.3897/mycokeys.132.195294)
Supplement: XML Treatment for Entoloma pseudotomentosum [file mycokeys.132.195294-treatment3.xml]

<!DOCTYPE tp:taxon-treatment
  PUBLIC "-//TaxonX//DTD Taxonomic Treatment Publishing DTD v0 20100105//EN" "tax-treatment-NSO.dtd">
<tp:taxon-treatment xmlns:tp="http://www.plazi.org/taxpub"><tp:treatment-meta><kwd-group><label>Taxon classification</label><kwd>
                <named-content content-type="kingdom">Fungi</named-content>
              </kwd><kwd>
                <named-content content-type="order">Agaricales</named-content>
              </kwd><kwd>
                <named-content content-type="family">Entolomataceae</named-content>
              </kwd></kwd-group><mixed-citation publication-type="journal"><person-group><name><surname>Xu</surname><given-names>Yu-Qin</given-names></name><name><surname>Zeng</surname><given-names>Hui</given-names></name><name><surname>Wang</surname><given-names>Sheng-Nan</given-names></name><name><surname>Yan</surname><given-names>Jun-Qing</given-names></name></person-group><article-title>Two new species and a new name of <italic><tp:taxon-name><tp:taxon-name-part taxon-name-part-type="genus" reg="Entoloma">Entoloma</tp:taxon-name-part></tp:taxon-name></italic> subgenus <italic><tp:taxon-name><tp:taxon-name-part taxon-name-part-type="genus" reg="Entoloma"/><tp:taxon-name-part taxon-name-part-type="subgenus" reg="Cubospora">Cubospora</tp:taxon-name-part></tp:taxon-name></italic> (<italic><tp:taxon-name><tp:taxon-name-part taxon-name-part-type="family" reg="Entolomataceae">Entolomataceae</tp:taxon-name-part></tp:taxon-name></italic>, <italic><tp:taxon-name><tp:taxon-name-part taxon-name-part-type="order" reg="Agaricales">Agaricales</tp:taxon-name-part></tp:taxon-name></italic>) from subtropical East China</article-title><source>MycoKeys</source><day>14</day><month>05</month><year>2026</year><volume>132</volume><fpage>133</fpage><lpage>146</lpage><pub-id pub-id-type="doi">10.3897/mycokeys.132.195294</pub-id></mixed-citation></tp:treatment-meta><tp:nomenclature><tp:taxon-name><object-id xmlns:xlink="http://www.w3.org/1999/xlink" content-type="arpha" xlink:type="simple">B5587888-D1F5-5C7E-A4D8-5751B827B22B</object-id>
                    		<tp:taxon-name-part taxon-name-part-type="genus" reg="Entoloma">Entoloma</tp:taxon-name-part> <tp:taxon-name-part taxon-name-part-type="species" reg="pseudotomentosum">pseudotomentosum</tp:taxon-name-part>
                    	
                    		<object-id xmlns:xlink="http://www.w3.org/1999/xlink" content-type="mycobank" xlink:type="simple">863237</object-id>
                    	</tp:taxon-name><tp:taxon-authority>J.Q. Yan, Y.Q. Xu &amp; S.N. Wang</tp:taxon-authority><tp:taxon-status xmlns:xlink="http://www.w3.org/1999/xlink" xlink:type="simple">nom. nov.</tp:taxon-status></tp:nomenclature><tp:treatment-sec sec-type="Replaced synonym"><title>Replaced synonym.</title><p><italic><tp:taxon-name><tp:taxon-name-part taxon-name-part-type="genus" reg="Entoloma">Entoloma</tp:taxon-name-part> <tp:taxon-name-part taxon-name-part-type="species" reg="tomentosum">tomentosum</tp:taxon-name-part></tp:taxon-name></italic> J.Q. Yan, L.G. Chen &amp; S.N Wang, in Chen, Ding, Chen, Zeng, Zeng, Wang &amp; Yan, J. <tp:taxon-name><tp:taxon-name-part taxon-name-part-type="kingdom" reg="Fungi">Fungi</tp:taxon-name-part></tp:taxon-name> 10(8, no. 594): 21 (2024); <italic>non <tp:taxon-name><tp:taxon-name-part taxon-name-part-type="genus" reg="Entoloma">Entoloma</tp:taxon-name-part> <tp:taxon-name-part taxon-name-part-type="species" reg="tomentosum">tomentosum</tp:taxon-name-part></tp:taxon-name></italic> Z.S. Bi, in Bi, Zheng &amp; Li, Acta Mycol. Sin. 5(3): 165 (1986).</p></tp:treatment-sec><tp:treatment-sec sec-type="Holotype"><title>Holotype.</title><p><bold>China</bold> • Fujian Province, Wuyishan City, Wuyi Mountain, 17 August 2023, collected by Nian-Kai Zeng, Cheng-Feng Nie, Hua-Zhi Qin, Hui Deng, Tian Jiang, and Run-Xiang Zhao, HFJAU5159.</p></tp:treatment-sec><tp:treatment-sec sec-type="Notes"><title>Notes.</title><p><italic><tp:taxon-name><tp:taxon-name-part taxon-name-part-type="genus" reg="Entoloma">Entoloma</tp:taxon-name-part> <tp:taxon-name-part taxon-name-part-type="species" reg="tomentosum">tomentosum</tp:taxon-name-part></tp:taxon-name></italic> J.Q.Yan, L.G.Chen &amp; S.N.Wang (<xref ref-type="bibr" rid="B4">Chen et al. 2024</xref>) is a later homonym of <italic><tp:taxon-name><tp:taxon-name-part taxon-name-part-type="genus" reg="Entoloma">E.</tp:taxon-name-part> <tp:taxon-name-part taxon-name-part-type="species" reg="tomentosum">tomentosum</tp:taxon-name-part></tp:taxon-name></italic> Z.S. Bi (<xref ref-type="bibr" rid="B3">Bi et al. 1986</xref>) and is herein replaced by <italic><tp:taxon-name><tp:taxon-name-part taxon-name-part-type="genus" reg="Entoloma">E.</tp:taxon-name-part> <tp:taxon-name-part taxon-name-part-type="species" reg="pseudotomentosum">pseudotomentosum</tp:taxon-name-part></tp:taxon-name></italic> J.Q. Yan, Y.Q. Xu &amp; S.N. Wang.</p></tp:treatment-sec><ref-list><ref id="B4"><mixed-citation xmlns:xlink="http://www.w3.org/1999/xlink" xlink:type="simple">Chen LG, Ding L, Chen H, Zeng H, Zeng ZH, Wang SN, Yan JQ (2024) Seven new species of <italic><tp:taxon-name><tp:taxon-name-part taxon-name-part-type="genus">Entoloma</tp:taxon-name-part></tp:taxon-name></italic> subgenus <italic><tp:taxon-name><tp:taxon-name-part taxon-name-part-type="genus"/><tp:taxon-name-part taxon-name-part-type="subgenus">Cubospora</tp:taxon-name-part></tp:taxon-name></italic> (<italic><tp:taxon-name><tp:taxon-name-part taxon-name-part-type="family">Entolomataceae</tp:taxon-name-part></tp:taxon-name></italic>, <italic><tp:taxon-name><tp:taxon-name-part taxon-name-part-type="order">Agaricales</tp:taxon-name-part></tp:taxon-name></italic>) from subtropical regions of China. Journal of Fungi 10: 594. <ext-link xlink:href="10.3390/jof10080594" ext-link-type="doi" xlink:type="simple">https://doi.org/10.3390/jof10080594</ext-link></mixed-citation></ref><ref id="B3"><mixed-citation xmlns:xlink="http://www.w3.org/1999/xlink" xlink:type="simple">Bi ZS, Zheng GY, Li TH (1986) Taxonomic studies on the genus <italic><tp:taxon-name><tp:taxon-name-part taxon-name-part-type="genus">Entoloma</tp:taxon-name-part></tp:taxon-name></italic> from Guangdong. Acta Mycologica Sinica 5: 161–169. <ext-link xlink:href="10.13346/j.mycosystema.1986.03.005" ext-link-type="doi" xlink:type="simple">https://doi.org/10.13346/j.mycosystema.1986.03.005</ext-link></mixed-citation></ref></ref-list></tp:taxon-treatment>
